# Supplementary material for: Green Space and Health in Mainland China: A Systematic Review
Source: Int J Environ Res Public Health. 2021 Sep 21;18(18):9937. doi: 10.3390/ijerph18189937 (PMC8472560; doi:10.3390/ijerph18189937)
Supplement: Supplementary file 1 [file ijerph-18-09937-s001.zip]

Archive with 1 entries (1 files):
- ijerph-1329801-supplementary.pdf
